# Supplementary material for: Rapid Enantiomeric Ratio Determination of Multiple Amino Acids Using Ion Mobility-Mass Spectrometry
Source: Molecules. 2025 Jun 6;30(12):2497. doi: 10.3390/molecules30122497 (PMC12195981; doi:10.3390/molecules30122497)
Supplement: Supplementary file 1 [file molecules-30-02497-s001.zip]

Archive with 1 entries (1 files):
- molecules-3632519-supplementary.pdf
